# Supplementary material for: Hinokiflavone Inhibits MDM2 Activity by Targeting the MDM2-MDMX RING Domain
Source: Biomolecules. 2022 Apr 27;12(5):643. doi: 10.3390/biom12050643 (PMC9138535; doi:10.3390/biom12050643)
Supplement: Supplementary file 1 [file biomolecules-12-00643-s001.zip]

Archive with 1 entries (1 files):
- biomolecules-1601516-supplementary.pdf
